# Supplementary material for: Metabolomic Profiling of Bipolar Disorder by 1H-NMR in Serbian Patients
Source: Metabolites. 2023 Apr 28;13(5):607. doi: 10.3390/metabo13050607 (PMC10223505; doi:10.3390/metabo13050607)
Supplement: Supplementary file 1 [file metabolites-13-00607-s001.zip]

Archive with 1 entries (1 files):
- metabolites-2348723-supplementary.pdf
